# Supplementary material for: Clinically Relevant Plasmid-Host Interactions Indicate that Transcriptional and Not Genomic Modifications Ameliorate Fitness Costs of Klebsiella pneumoniae Carbapenemase-Carrying Plasmids
Source: mBio. 2018 Apr 24;9(2):e02303-17. doi: 10.1128/mBio.02303-17 (PMC5915730; doi:10.1128/mBio.02303-17)
Supplement: TABLE S1 [file mbo002183847st1.xlsx]

## Sheet: Sheet1
	Table S1: Single nucleotide polymorphisms found in chromosomes of K. pneumoniae strains carrying either pKpQIL-UK or pKpQIL-D2.
	Position	Id	mutation	Gene description
	K. pneumoniae Ecl-8/pKpQIL-UK chromosome compared to pKpQIL-free Ecl-8
	808	A→G	Synonymous	Pyocin
	814	G→A	Synonymous	Pyocin
	818	G→A	Ser – Asn	Pyocin
	52593	C→T	intergenic	Downstream ybbH
	130846	A→G	intergenic	Downstream ssuB
	241166	C→T	intergenic	Downstream lrpC
	241174	T→G	intergenic	Downstream lrpC
	241176	2 bp Insertion →TT	intergenic	Downstream lrpC
	241181	A→C	intergenic	Downstream lrpC
	241193	T→G	intergenic	Downstream lrpC
	118796	G→T	intergenic	Downstream dsbA
	118798	Δ1 bp	intergenic	Downstream dsbA
	118800	2 bp Insertion→GA	intergenic	Downstream dsbA
	118807	2 bp→TC	intergenic	Downstream dsbA
	118814	A→C	intergenic	Downstream dsbA
	118826	C→T	intergenic	Downstream dsbA
	118831	C→T	intergenic	Downstream dsbA
	118834	2 bp→ Insertion CGC	intergenic	Downstream dsbA
	118838	A→G	intergenic	Downstream dsbA
	118840	1 bp Insertion →GG	intergenic	Downstream dsbA
	118842	1 bp Insertion →AC	intergenic	Downstream dsbA
	185577	Insertion +TAATCC	In frame +Gly-Leu	Hypothetical Protein
	K. pneumoniae Ecl-8/pKpQIL-D2 chromosome compared to pKpQIL-free Ecl-8
	808	A→G	Synonymous	Pyocin
	814	G→A	Synonymous	Pyocin
	818	G→A	Ser – Asn	Pyocin
	890	C→T	Synonymous	Pyocin
	52585	C→T	intergenic	Downstream ybbH
	52593	C→T	intergenic	Downstream ybbH
	130846	A→G	intergenic	Downstream ssuB
	241166	C→T	intergenic	Downstream lrpC
	241174	T→G	intergenic	Downstream lrpC
	241193	T→G	intergenic	Downstream lrpC
	118796	G→T	intergenic	Downstream dsbA
	118798	Δ1 bp	intergenic	Downstream dsbA
	118800	2 bp Insertion →GA	intergenic	Downstream dsbA
	118807	2 bp Insertion →TC	intergenic	Downstream dsbA
	118814	A→C	intergenic	Downstream dsbA
	118826	C→T	intergenic	Downstream dsbA
	118831	C→T	intergenic	Downstream dsbA
	118835	T→C	intergenic	Downstream dsbA
	118838	A→G	intergenic	Downstream dsbA
	118840	T→G	intergenic	Downstream dsbA
	185577	Insertion +TAATCC	intergenic	Upstream rsmC
	270567	A→G	intergenic	Upstream Phage
	K. pneumoniae ST258/pKpQIL-UK chromosome compared to pKpQIL-free ST258
	23678	G→A	intergenic	Downstream nqrF
	71533	T→C	intergenic	Downstream phnE
	162232	Insertion +T	intergenic	Downstream lrpC
	162251	T→C	intergenic	Downstream lrpC
	162262	G→A	intergenic	Downstream lrpC
	K. pneumoniae ST258/pKpQIL-D2 chromosome compared to pKpQIL-free ST258
	173494	2 bp→TA	intergenic	Downstream Hypothetcial protein
	23678	G→A	intergenic	Downstream nqrF
	71533	T→C	intergenic	Downstream phnE
	281575	9 bp Insertion	Intergenic	Downstream rsmC
	162232	Insertion +T	intergenic	Downstream lrpC
	162242	3 bp Insertion →CAC	intergenic	Downstream lrpC
	162251	2 bp Insertion →CA	intergenic	Downstream lrpC
	162256	C→A	intergenic	Downstream lrpC
	162258	2 bp Insertion →T	intergenic	Downstream lrpC
	162262	G→A	intergenic	Downstream lrpC
	162268	2 bp Insertion →TT	intergenic	Downstream lrpC
