# Supplementary material for: Clinically Relevant Plasmid-Host Interactions Indicate that Transcriptional and Not Genomic Modifications Ameliorate Fitness Costs of Klebsiella pneumoniae Carbapenemase-Carrying Plasmids
Source: mBio. 2018 Apr 24;9(2):e02303-17. doi: 10.1128/mBio.02303-17 (PMC5915730; doi:10.1128/mBio.02303-17)
Supplement: TABLE S2 [file mbo002183847st2.xlsx]

## Sheet: Sheet 1
Table S2: Single nucleotide polymorphisms identified in plasmids pKpQIL-UK and pKpQIL-D2 used in this study (in either ST258 or Ecl8), compared to reference sequences KY798507 and KY798506, respectively.
CHROM	POS	TYPE	REF	ALT	EVIDENCE	FTYPE	STRAND	NT_POS	AA_POS	EFFECT	PRODUCT
Reference pKpQIL-D2 (KY798506) compared to pKpQIL-D2 in ST258
pKpQIL-D2	73947	del	CTTTTTTG	CTTTTTG	CTTTTTG:19 CTTTTTTG:0	CDS	+	810/876	270/291	frameshift_variant c.810delT p.Phe270fs	possible type I restriction enzyme M subunit
pKpQIL-D2	84629	ins	CTTTTTTTTG	CTTTTTTTTTG	CTTTTTTTTTG:19 CTTTTTTTTG:0	CDS	+	127/132	43/43	frameshift_variant c.126dupT p.Gly43fs	hypothetical protein
Reference pKpQIL-UK (KY798507) compared to pKpQIL-UK in ST258
pKpQIL-UK	4006	snp	A	C	C:20 A:0	CDS	+	195/858	65/285	synonymous_variant c.195A>C p.Pro65Pro	DNA replication protein
pKpQIL-UK	64293	snp	T	C	C:9 T:1	CDS	+	317/429	106/142	missense_variant c.317T>C p.Leu106Ser	Single-stranded DNA-binding protein
Reference pKpQIL-D2 (KY798506) compared to pKpQIL-D2 in Ecl8
pKpQIL-D2	43737	snp	A	G	G:20 A:2	CDS	+	135/183	45/60	synonymous_variant c.135A>G p.Arg45Arg	Mobile element protein
pKpQIL-D2	43743	complex	GCCC	ACCT	ACCT:20 GCCC:2	CDS	+	141/183	47/60	synonymous_variant c.141_144delGCCCinsACCT p.ArgPro47ArgPro	Mobile element protein
pKpQIL-D2	43771	ins	ACA	ACCA	ACCA:19 ACA:0	CDS	+	171/183	57/60	frameshift_variant c.170dupC p.Pro58fs	Mobile element protein
pKpQIL-D2	43784	snp	G	C	C:20 G:1	CDS	+	182/183	61/60	stop_lost&splice_region_variant c.182G>C p.Ter61Serext	Mobile element protein
pKpQIL-D2	43796	complex	ATTCCGGC	GTTCAGGT	GTTCAGGT:19 ATTCCGGC:2	CDS	+	15/744	5/247	synonymous_variant c.15_22delATTCCGGCinsGTTCAGGT p.ValPheArgLeu5ValPheArgLeu	Mobile element protein
pKpQIL-D2	73947	del	CTTTTTTG	CTTTTTG	CTTTTTG:19 CTTTTTTG:0	CDS	+	810/876	270/291	frameshift_variant c.810delT p.Phe270fs	possible type I restriction enzyme M subunit
pKpQIL-D2	84629	ins	CTTTTTTTTG	CTTTTTTTTTG	CTTTTTTTTTG:20 CTTTTTTTTG:0	CDS	+	127/132	43/43	frameshift_variant c.126dupT p.Gly43fs	hypothetical protein
Reference pKpQIL-UK (KY798507) compared to pKpQIL-UK in Ecl8
No SNP identified
