# Supplementary material for: Clinically Relevant Plasmid-Host Interactions Indicate that Transcriptional and Not Genomic Modifications Ameliorate Fitness Costs of Klebsiella pneumoniae Carbapenemase-Carrying Plasmids
Source: mBio. 2018 Apr 24;9(2):e02303-17. doi: 10.1128/mBio.02303-17 (PMC5915730; doi:10.1128/mBio.02303-17)
Supplement: TABLE S3 [file mbo002183847st3.xlsx]

## Sheet: Sheet 1
Table S3: Chromosomal Genes with altered expression in both pKpQIL-UK and pKpQIL-D2 carrying ST258, compared to pKpQIL-free ST258. Genes catagorised based on GENOSCOPE COG classifications.
COG Category	Symbol	Gene Name	Gene Description	log Fold Change (pKpQIL-UK)	Adjusted p-value (pKpQIL-UK)	log Fold Change (pKpQIL-D2)	Adjusted p-value (pKpQIL-D2)
Amino acid transport and metabolism	KPN_02472	yeeF	putative amino acid transport protein (APC family)	0.293	0.00971	0.281	0.0142
	KPN_02761	cysK	cysteine synthase A, O-acetylserine sulfhydrolase A	0.326	0.0301	0.477	0.00251
Carbohydrate transport and metabolism	KPN_01027	agp	glucose-1-phosphatase	-0.397	0.0196	-0.427	0.0137
	KPN_02577	KPN_02577	putative phospho-beta-glucosidase	-0.556	0.00103	-0.544	0.00143
Cell wall/membrane/envelope biogenesis	KPN_00808	KPN_00808	putative transmembrane protein	0.576	0.0439	0.624	0.0316
	KPN_00873	ybjG	putative permease	0.295	0.0371	0.381	0.00911
	KPN_00956	ompF	outer membrane protein 1a	-0.79	0.0335	-0.835	0.0272
Energy production and conversion	KPN_03058	hycE	hydrogenase 3, large subunit (part of FHL complex)	-1.092	0.00704	-0.933	0.0229
Signal transduction mechanisms	KPN_04776	yjiY	carbon starvation protein	-0.53	0.0229	-0.587	0.0135
Signal transduction mechanisms, Transcription	KPN_02638	rcsB	positive response regulator for colanic capsule biosynthesis, (sensor, RcsC)	0.179	0.0325	0.173	0.0442
	KPN_03480	evgA	putative bacterial regulatory protein, LuxR	-0.334	0.0325	-0.463	0.00425
Transcription	KPN_02966	KPN_02966	putative transcriptional regulator (LysR family)	0.548	0.0224	0.508	0.0374
Unknown	KPN_01331	KPN_01331	hypothetical protein	-2.097	0.0213	-2.096	0.0237
	KPN_01509	KPN_01509	hypothetical protein	0.611	0.0331	0.78	0.0081
	KPN_03242	ydgR	hypothetical protein	-0.788	0.0251	-0.711	0.0484
	KPN_03450	ygiB	hypothetical protein	0.489	0.0048	0.393	0.0238
