# Supplementary material for: Clinically Relevant Plasmid-Host Interactions Indicate that Transcriptional and Not Genomic Modifications Ameliorate Fitness Costs of Klebsiella pneumoniae Carbapenemase-Carrying Plasmids
Source: mBio. 2018 Apr 24;9(2):e02303-17. doi: 10.1128/mBio.02303-17 (PMC5915730; doi:10.1128/mBio.02303-17)
Supplement: TABLE S4 [file mbo002183847st4.xlsx]

## Sheet: Sheet1
Table S4. Genes with altered expression in ST258/pKpQIL-UK compared to pKpQIL-free ST258, or in ST258/pKpQIL-D2 compared to pKpQIL-free ST258. Gene categorisation based on GENOSCOPE COG classifications.
pKpQIL-UK	COG Category	Symbol	Gene Name	Gene Description	log Fold Change (pKpQIL-UK)	Adjusted p-value (pKpQIL-UK)
	Amino acid transport and metabolism	KPN_03861	yhiP	putative peptide transport protein (POT family)	-0.846	0.0335
		KPN_03936	avtA	valine--pyruvate transaminase	-0.882	0.000233
		KPN_04795	KPN_04795	sodium/panthothenate symporter	-1.251	0.0366
	Amino acid, carbohydtrate, inorganic ion transport and metabolism	KPN_03372	KPN_03372	putative transport protein	-0.512	0.0263
	Carbohydrate transport and metabolism	KPN_00431	KPN_00431	putative glycoside hydrolase	-0.914	0.0274
		KPN_00433	KPN_00433	maltoporin precursor	-1.256	0.0236
		KPN_00637	KPN_00637	putative kinase	0.873	0.000125
		KPN_00638	KPN_00638	putative bacterial inner-membrane translocator	0.761	0.0109
		KPN_00640	KPN_00640	putative ABC-type sugar transport system, ATPase component	0.785	0.0117
		KPN_00641	KPN_00641	putative D-ribose transport protein (ABC superfamily, peri_bind)	1.07	0.000445
		KPN_00440	maa	maltose O-acetyltransferase	0.875	0.000208
		KPN_04673	KPN_04673	putative carbohydrate kinase	-1.034	0.0342
	Cell motility, Intracellular trafficking, secretion, and vesicular transport	KPN_00492	KPN_00492	probable pilin chaperone	-1.303	0.00594
	Cell motility, Intracellular trafficking, secretion, vesicular transport, signal transduction mechanisms	KPN_04221	cpxP	periplasmic repressor of cpx regulon by interaction with CpxA	1.309	0.0332
	Cell wall/membrane/envelope biogenesis	KPN_00363	tsx	nucleoside channel, receptor of phage T6 and colicin K	0.729	0.0253
		KPN_00655	crcA	palmitoyl transferase for Lipid A, outer membrane integral protein	0.59	0.0114
		KPN_01942	ydcK	putative LpxA-like enzyme	-0.495	0.0329
		KPN_02230	kdsA	2-dehydro-3-deoxyphosphooctonate aldolase	-0.565	0.000233
		KPN_04291	wecE	TDP-4-oxo-6-deoxy-D-glucose transaminase	-0.292	0.0493
	Cell wall/membrane/envelope biogenesis, Intracellular trafficking, secretion, and vesicular transport	KPN_04739	cusC	outer membrane transport protein involved in copper (silver) tolerance	-1.408	0.0459
	Coenzyme transport and metabolism	KPN_02235	hemA	glutamyl-tRNA reductase	-1.07	3.83e-07
	Coenzyme transport and metabolism, Lipid transport and metabolism	KPN_00056	KPN_00056	phosphoribosyl-dephospho-CoA transferase	-0.338	0.0323
	Defense mechanisms	KPN_00443	acrB	acridine efflux pump	0.928	1.24e-06
		KPN_00444	acrA	acridine efflux pump	0.843	7.22e-06
		KPN_00958	hsdM	DNA methylase M, host modification	10.085	3.41e-08
		KPN_00959	hsdR	putative type III restriction enzyme, res subunit	10.031	8.69e-07
	Energy production and conversion, Secondary metabolites biosynthesis, transport and catabolism	KPN_03203	pduA	Propanediol utilization: polyhedral bodies	-1.504	0.0379
	Inorganic ion transport and metabolism	KPN_01565	ydgF	multidrug transport protein (SMR superfamily)	0.75	0.0309
		KPN_03993	KPN_03993	putative voltage-gated ClC-type chloride channel ClcB	0.5	0.0373
	Lipid transport and metabolism, Secondary metabolites biosynthesis, transport and catabolism	KPN_03265	kduD	2-deoxy-D-gluconate 3-dehydrogenase	-1.694	0.0185
	Nucleotide transport and metabolism	KPN_04387	purD	phosphoribosylamine--glycine ligase	-0.208	0.0367
	Replication, recombination and repair	KPN_00960	KPN_00960	putative transposase, IS204/IS1001/IS1096/IS1165	5.864	2.4e-09
	Secondary metabolites biosynthesis, transport and catabolism	KPN_00260	KPN_00260	KpLE2 phage-like element, putative methyltransferase	-1.086	0.0294
		KPN_00886	potG	ATP-binding component of putrescine transport system	-0.372	0.0374
		KPN_01202	pncA	nicotinamidase and pyrazinamidase	-0.787	0.0332
	Signal transduction mechanisms	KPN_00685	ybeZ	putative ATP-binding protein in pho regulon	0.43	0.0192
		KPN_04741	cusS	copper sensing two-component system sensor kinase	-0.592	0.00538
	Transcription	KPN_00290	ykgK	putative regulator	-1.112	0.0364
		KPN_02231	ychA	putative transcriptional regulator	-0.703	0.000265
		KPN_02232	ychQ	putative transcriptional regulator	-1.014	0.000611
		KPN_03283	marR	putative bacterial regulatory protein, MarR	-0.835	0.0106
		KPN_03508	ydeW	putative transcriptional regulator, sorC family	0.514	0.0366
	Transcription, Amino acid transport and metabolism	KPN_04760	KPN_04760	putative aminotransferase, class I and II	-0.419	0.00548
	Translation, ribosomal structure and biogenesis	KPN_00686	yleA	hypothetical protein	0.673	0.0013
		KPN_01229	osmE	activator of ntrL gene	-0.368	0.0495
		KPN_02233	hemK	N5-glutamine S-adenosyl-L-methionine-dependent methyltransferase	-0.942	0.000133
		KPN_02234	pfrA	peptide chain release factor 1	-1.044	1.01e-07
		KPN_03511	ygjO	putative enzyme	0.528	0.00903
	Unknown	KPN_00292	yagY	hypothetical protein	-1.128	0.0272
		KPN_00293	yagX	putative enzyme	-1.377	0.016
		KPN_00441	hha	haemolysin expression modulating protein	0.979	0.000263
		KPN_00442	ybaJ	hypothetical protein	0.93	0.000208
		KPN_00521	KPN_00521	hypothetical protein	-1.004	0.0369
		KPN_01000	yccV	putative inner membrane protein	-0.318	0.0495
		KPN_01312	KPN_01312	hypothetical protein	-1.73	0.0495
		KPN_01597	ydeJ	competence damage-inducible protein A	-0.635	0.0495
		KPN_02816	yfgC	hypothetical protein	-0.252	0.0323
		KPN_02906	yfiP	hypothetical protein	-0.374	0.0493
		KPN_03554	yraL	putative enzyme with methyltransferase domain	-0.373	0.0294
		KPN_03660	yhdA	hypothetical protein	-0.294	0.0484
		KPN_03957	KPN_03957	hypothetical protein	-0.605	0.0484
		KPN_04636	KPN_04636	putative inner membrane protein	-0.928	0.0253
		KPN_04809	mdoB	phosphoglycerol transferase I	0.345	0.0168
pKpQIL-D2	COG Category	Symbol	Gene Name	Gene Description	log Fold Change (pKpQIL-D2)	Adjusted P value (pKpQIL-D2)
	Amino acid transport and metabolism	KPN_02415	yecC	putative ATP-binding component of a transport system	0.354	0.0316
		KPN_02788	eutJ	ethanolamine utilization protein	-1.831	0.0151
		KPN_03569	mtr	tryptophan-specific transport protein	-0.783	0.0117
	Carbohydrate transport and metabolism	KPN_00641	KPN_00641	putative D-ribose transport protein (ABC superfamily, peri_bind)	0.587	0.0387
		KPN_01691	KPN_01691	putative gluconolactonase	-2.19	0.0349
		KPN_03930	xylF	D-xylose transport protein (ABC superfamily, peri_bind)	-2.701	0.0169
		KPN_04802	KPN_04802	putative PTS permease	-2.247	0.0228
	Cell cycle control, cell division, chromosome partitioning	KPN_03659	mreB	regulator of ftsI, penicillin binding protein 3, septation function	-0.176	0.0444
	Cell motility, Intracellular trafficking, secretion, and vesicular transport	KPN_00156	pulH	Pullulanase H protein	-1.248	0.0392
	Cell wall/membrane/envelope biogenesis	KPN_00088	ftsI	division-specific transpeptidase, penicillin-binding protein 3	0.245	0.0172
		KPN_02926	yfiB	iron-regulated membrane protein	0.513	0.0311
	Coenzyme transport and metabolism	KPN_03115	cysG	siroheme synthetase	0.677	0.0356
	Defense mechanisms	KPN_03449	tolC	outer membrane channel	0.393	0.011
		KPN_02970	oqxB	integral transmembrane protein, acridine resistance	0.523	0.0253
	Energy production and conversion	KPN_03057	hycF	hydrogenase 4 Fe-S subunit	-1.769	0.0244
		KPN_03059	hycD	hydrogenase 3, membrane subunit (part of FHL complex)	-1.9	0.0224
	Inorganic ion transport and metabolism	KPN_00464	copA	Cu(I)-translocating P-type ATPase	0.88	0.0176
		KPN_02771	cysW	sulfate transport system permease W protein	0.64	0.00339
		KPN_04008	sbp	periplasmic sulfate-binding protein	0.983	0.0108
	Intracellular trafficking, secretion, and vesicular transport	KPN_03425	exbD	hypothetical protein	-1.045	0.0484
	Lipid transport and metabolism	KPN_04007	cdh	CDP-diacylglycerol pyrophosphatase	0.711	0.0218
	Nucleotide transport and metabolism	KPN_00451	apt	adenine phosphoribosyltransferase	0.356	0.00404
	Posttranslational modification, protein turnover, chaperones	KPN_02772	cysU	sulfate, thiosulfate transport system permease T protein	0.507	0.0255
		KPN_02814	bcp	bacterioferritin comigratory protein	0.401	0.0244
	Secondary metabolites biosynthesis, transport and catabolism	KPN_00131	cueO	Probable periplasmic copper oxidase	0.441	0.0252
	Signal transduction mechanisms	KPN_00806	KPN_00806	sensor protein for basR	0.47	0.0444
		KPN_03481	evgS	putative sensor protein EvgS1	-0.317	0.0295
	Signal transduction mechanisms, Amino acid transport and metabolism	KPN_02418	fliY	cysteine transport protein (ABC superfamily, peri_bind)	0.811	0.00806
	Signal transduction mechanisms, transcription	KPN_00177	cdaR	regulator of D-galactarate, D-glucarate and D-glycerate metabolism	-0.679	0.0442
	Transcription	KPN_02968	rarA	putative helix-turn-helix, AraC type	0.61	0.045
	Translation, ribosomal structure and biogenesis	KPN_03689	rrmB	16S rRNA m5C967 methyltransferase	-0.196	0.0476
		KPN_03702	rpsE	30S ribosomal protein S5	-0.259	0.0242
	Unknown	KPN_01283	yciW	putative oxidoreductase	0.722	0.00723
		KPN_02503	KPN_02503	capsule repeat unit polymerase	-2.175	0.0476
		KPN_02967	KPN_02967	hypothetical protein	0.532	0.0177
		KPN_03158	ygdD	hypothetical protein	-0.319	0.0251
		KPN_04367	dcuB	anaerobic C4-dicarboxylate transporter	-0.738	0.00721
		KPN_04583	yjfP	putative hydrolase	-0.73	0.012
		KPN_04774	yjiA	putative synthesis protein	-0.505	0.0115
