# Supplementary material for: Clinically Relevant Plasmid-Host Interactions Indicate that Transcriptional and Not Genomic Modifications Ameliorate Fitness Costs of Klebsiella pneumoniae Carbapenemase-Carrying Plasmids
Source: mBio. 2018 Apr 24;9(2):e02303-17. doi: 10.1128/mBio.02303-17 (PMC5915730; doi:10.1128/mBio.02303-17)
Supplement: TABLE S5 [file mbo002183847st5.xlsx]

## Sheet: Sheet 1
Table S5. Core genes which are expressed from both pKpQIL-UK and pKpQIL-D2 in ST258. Sequences of each gene on both plasmids are either 100% identical (top portion) or highly similar (70-99.9%). Genes are categorised based on function. Bold indicates a greater than 1 fold difference in expression between pKpQIL-UK and pKpQIL-D2.
Genes with identical sequences between pKpQIL-UK and pKpQIL-D2	Gene category	PROKKA name	PROKKA description	New sequence accession	Annotated common name in KY798507_UK	Length of alignment	Start in KY798507_UK	Stop in KY798507_UK	Length of alignment in CDS	Start in KY798507_UK CDS	Stop in KY798507_UK CDS	log Fold Change (pKpQIL-UK)	Adjusted p-value (pKpQIL-UK)	log Fold Change (pKpQIL-D2)	Adjusted p-value (pKpQIL-D2)	Difference in fold change (absolute value)
	Antibiotic Resistance	PROKKA_05104	bla_4 Carbapenem-hydrolyzing beta-lactamase KPC precursor	KY798507_UK	blaKPC-2	882	15984	16865	882	1	882	10.906	3.76e-09	10.902	4.72e-09	0.004
		PROKKA_05112	bla_5 Beta-lactamase TEM precursor	KY798507_UK	blaTEM-1	861	28051	28911	861	1	861	7.755	9.86e-08	7.138	2.47e-07	0.617
	DNA Binding	PROKKA_05157	ssb_3 Single-stranded DNA-binding protein	KY798507_UK	ssb	513	67822	68334	513	460	972	3.629	0.000224	2.591	0.00408	1.038
	Metal Resistance	PROKKA_05118	merA_2 Mercuric reductase	KY798507_UK	merA	1695	33833	32139	1695	1	1695	6.05	1.83e-08	5.888	2.79e-08	0.162
		PROKKA_05119	merC_2 Mercuric resistance protein MerC	KY798507_UK	merC	423	34307	33885	423	1	423	4.005	1.64e-05	4.025	1.79e-05	0.02
	Modify host defense	PROKKA_05148	klcA_2 Antirestriction protein KlcA	KY798507_UK	ardB	429	61635	62063	429	238	666	1.862	0.00587	2.14	0.00268	0.278
		PROKKA_05160	PROKKA_05160 Plasmid SOS inhibition protein (PsiB)	KY798507_UK	psiB	432	70748	71179	432	1	432	3.715	2.46e-07	2.962	1.93e-06	0.753
		PROKKA_05161	PROKKA_05161 PsiA protein	KY798507_UK	psiA	723	71176	71898	723	1	723	3.885	5.96e-06	3.565	1.47e-05	0.32
	Recombinase	PROKKA_05100	xerD_4 Tyrosine recombinase XerD	KY798507_UK	CDS	1716	10649	8934	1716	1	1716	5.797	1.16e-08	5.686	1.52e-08	0.111
	Replication	PROKKA_05094	PROKKA_05094 IncFII RepA protein family protein	KY798507_UK	repA	858	3812	4669	756	1	756	2.109	5.77e-07	2.218	4.7e-07	0.109
		PROKKA_05122	recF_5 DNA replication and repair protein RecF	KY798507_UK	CDS	711	35910	35200	711	1	711	7.203	1.67e-11	6.861	2.71e-11	0.342
		PROKKA_05159	spo0C_2 Chromosome-partitioning protein Spo0J	KY798507_UK	parB	2010	68693	70702	2010	1	2010	5.195	1.33e-09	4.495	5.16e-09	0.7
	TA System	PROKKA_05123	vapC_3 tRNA(fMet)-specific endonuclease VapC	KY798507_UK	vagD	402	36385	35984	402	1	402	4.259	2.75e-07	4.503	2.25e-07	0.244
		PROKKA_05124	PROKKA_05124 SpoVT / AbrB like domain protein	KY798507_UK	vagC	231	36627	36397	231	4	234	4.085	1.24e-05	4.515	5.96e-06	0.43
	Transmission	PROKKA_05172	traM_2 Relaxosome protein TraM	KY798507_UK	traM	399	78817	79215	399	1	399	5.492	2.74e-09	5.355	4.2e-09	0.137
		PROKKA_05174	traA_2 Pilin precursor	KY798507_UK	traA	369	80594	80962	369	1	369	3.604	1.21e-06	3.92	7.49e-07	0.316
		PROKKA_05175	PROKKA_05175 TraL protein	KY798507_UK	traL	306	80976	81281	306	1	306	3.625	0.0129	3.536	0.0178	0.089
		PROKKA_05178	PROKKA_05178 Bacterial conjugation TrbI-like protein	KY798507_UK	traB	1425	82594	84018	1425	1	1425	2.514	0.05	2.796	0.0325	0.282
		PROKKA_05185	PROKKA_05185 F pilus assembly Type-IV secretion system for plasmid transfer	KY798507_UK	traC	2640	87275	89914	2640	1	2640	1.646	0.0104	1.64	0.0128	0.006
		PROKKA_05191	PROKKA_05191 conjugal transfer mating pair stabilization protein TraN	KY798507_UK	traN	1956	93056	95011	1956	1	1956	1.11	0.0247	1.069	0.0331	0.041
		PROKKA_05199	PROKKA_05199 Conjugative relaxosome accessory transposon protein	KY798507_UK	traH	1392	97869	99260	1380	1	1380	1.571	0.00329	1.596	0.00384	0.025
		PROKKA_05205	traI_2 Multifunctional conjugation protein TraI	KY798507_UK	traI	5262	106907	112168	5262	1	5262	1.522	3.82e-05	1.596	2.97e-05	0.074
		PROKKA_05202	ylpA_2 Lipoprotein YlpA precursor	KY798507_UK	traT	732	102854	103585	732	46	777	2.818	0.00012	2.474	0.000421	0.344
		PROKKA_05173	PROKKA_05173 hypothetical protein	KY798507_UK	traJ	687	79389	80075	687	61	747	2.554	0.0398	2.686	0.0329	0.132
		PROKKA_05200	PROKKA_05200 hypothetical protein	KY798507_UK	traG	2850	99260	102109	2850	1	2850	1.821	5.45e-05	1.564	0.000245	0.257
		PROKKA_05201	PROKKA_05201 hypothetical protein	KY798507_UK	traS	549	102122	102670	549	1	549	5.351	1.31e-06	4.9	3.5e-06	0.451
		PROKKA_05095	proQ_3 ProP effector	KY798507_UK	finO	564	5888	6451	564	1	564	7.511	1.74e-11	7.739	2.17e-11	0.228
		PROKKA_05207	finO_2 Fertility inhibition protein	KY798507_UK	finO	594	113046	113639	594	1	594	1.136	0.000232	0.918	0.00171	0.218
	Transmission/cell-cell interactions	PROKKA_05171	PROKKA_05171 Transglycosylase SLT domain protein	KY798507_UK	CDS	486	78395	77910	486	1	486	1.913	0.00121	1.346	0.0184	0.567
	Transposon	PROKKA_05101	PROKKA_05101 Tn3 transposase DDE domain protein	KY798507_UK	tnpA	3030	10759	13788	3030	1	3030	6.905	2.77e-10	6.684	4.1e-10	0.221
		PROKKA_05105	PROKKA_05105 Transposase DDE domain protein	KY798507_UK	CDS	1320	18434	17115	1320	1	1320	9.031	9.19e-08	8.854	1.37e-07	0.177
		PROKKA_05106	PROKKA_05106 Transposase DDE domain protein	KY798507_UK	CDS	1185	19895	18711	1185	1	1185	4.535	5.77e-07	4.393	8.65e-07	0.142
		PROKKA_05108	bin3_2 Putative transposon Tn552 DNA-invertase bin3	KY798507_UK	CDS	621	22544	21924	621	22	642	4.34	3.32e-05	4.38	3.52e-05	0.04
		PROKKA_05109	PROKKA_05109 Tn3 transposase DDE domain protein	KY798507_UK	CDS	2898	25530	22633	2898	1	2898	7.009	1.38e-11	6.953	2.09e-11	0.056
		PROKKA_05113	PROKKA_05113 Transposase IS66 family protein	KY798507_UK	CDS	411	29432	29022	411	13	423	0.912	0.000973	0.848	0.00238	0.064
		PROKKA_05114	tnsB_2 Transposon Tn7 transposition protein TnsB	KY798507_UK	CDS	1269	30747	29479	1269	37	1305	6.328	1.18e-09	5.824	3.01e-09	0.504
		PROKKA_05120	PROKKA_05120 IS1 transposase	KY798507_UK	CDS	378	34846	34469	378	127	504	3.053	3.32e-05	2.43	0.000278	0.623
	Unknown	PROKKA_05091	PROKKA_05091 hypothetical protein	KY798507_UK	CDS	651	1513	2163	651	1	651	3.366	3.38e-07	3.108	8.02e-07	0.258
		PROKKA_05092	PROKKA_05092 hypothetical protein	KY798507_UK	CDS	309	2160	2468	309	1	309	3.477	0.000216	2.113	0.0122	1.364
		PROKKA_05096	PROKKA_05096 hypothetical protein	KY798507_UK	CDS	612	6435	7046	612	1	612	6.637	6.62e-07	6.855	6.16e-07	0.218
		PROKKA_05097	PROKKA_05097 hypothetical protein	KY798507_UK	NO HIT	162	7416	7255	161	-	-	4.741	1.57e-10	4.364	3.82e-10	0.377
		PROKKA_05098	PROKKA_05098 hypothetical protein	KY798507_UK	CDS	993	8435	7443	993	1	993	7.523	1.91e-07	7.375	2.69e-07	0.148
		PROKKA_05099	PROKKA_05099 hypothetical protein	KY798507_UK	NO HIT	156	8639	8484	155	-	-	9.55	1.67e-11	9.518	2.23e-11	0.032
		PROKKA_05107	PROKKA_05107 hypothetical protein	KY798507_UK	CDS	360	20399	20758	360	1	360	9.378	3.77e-09	9.173	5.16e-09	0.205
		PROKKA_05111	PROKKA_05111 hypothetical protein	KY798507_UK	NO HIT	336	26527	26862	335	-	-	2.951	0.00012	2.531	0.000515	0.42
		PROKKA_05121	PROKKA_05121 hypothetical protein	KY798507_UK	CDS	276	35166	34891	276	1	276	6.344	4.05e-13	6.302	1.3e-12	0.042
		PROKKA_05152	PROKKA_05152 hypothetical protein	KY798507_UK	CDS	318	63323	63640	312	1	312	1.098	0.00866	1.056	0.0131	0.042
		PROKKA_05155	PROKKA_05155 hypothetical protein	KY798507_UK	CDS	1356	65025	66380	1356	1	1356	1.85	0.00793	1.665	0.0182	0.185
		PROKKA_05158	PROKKA_05158 hypothetical protein	KY798507_UK	CDS	243	68382	68624	243	1	243	3.918	0.00028	3.687	0.000582	0.231
		PROKKA_05163	PROKKA_05163 hypothetical protein	KY798507_UK	CDS	357	72339	72695	357	4	360	2.935	2.73e-05	2.969	2.85e-05	0.034
		PROKKA_05166	PROKKA_05166 hypothetical protein	KY798507_UK	CDS	354	73992	74345	354	43	396	3.681	7.67e-07	3.115	3.69e-06	0.566
		PROKKA_05167	PROKKA_05167 hypothetical protein	KY798507_UK	CDS	348	74402	74749	348	1	348	4.622	8.62e-07	4.303	1.93e-06	0.319
		PROKKA_05093	pld_2 Phospholipase D precursor	KY798507_UK	CDS	561	2563	3123	552	1	552	1.778	0.0185	1.959	0.0122	0.181
		PROKKA_05115	cph2_7 Phytochrome-like protein cph2	KY798507_UK	urf2	708	31529	30822	708	1	708	4.042	4.4e-08	3.456	2.11e-07	0.586
Genes with high sequence similarity (>70% and <100%) between pKpQIL-D2 and pKpQIL-UK	Gene category	PROKKA name	PROKKA description	New sequence accession	Annotated common name in KY798507_UK or 6_D2	Length of alignment	Start in KY798507_UK or 6_D2	Stop in KY798507_UK or 6_D2	Length of alignment in CDS	Start in KY798507_UK or 6_D2 CDS	Stop in KY798507_UK or 6_D2 CDS	log Fold Change (pKpQIL-UK)	Adjusted p-value (pKpQIL-UK)	log Fold Change (pKpQIL-D2)	Adjusted p-value (pKpQIL-D2)
	DNA Modification	PROKKA_05169	PROKKA_05169 N-6 DNA Methylase	KY798507_UK	CDS	834	75041	75874	834	1	834	3.111	0.00195	2.612	0.0095
	Modify Host defense	PROKKA_05140	lexA_5 LexA repressor	KY798507_UK	umuD	432	56178	55747	432	1	432	3.026	3.47e-09	-	-
		PROKKA_05020	lexA_4 LexA repressor	KY798506_D2	umuD	432	49796	49365	432	1	432	-	-	4.878	8.6e-09
	Recombinase/resolvease	PROKKA_05129	xerC_7 Tyrosine recombinase XerC	KY798507_UK	resD	783	38960	39742	783	1	783	5.235	6.36e-14	-	-
		PROKKA_05007	xerC_6 Tyrosine recombinase XerC	KY798506_D2	resD	783	35813	36595	783	1	783	-	-	4.553	5.35e-07
	Replication	PROKKA_05139	dinB_5 DNA polymerase IV	KY798507_UK	umuC	1272	55747	54476	1272	1	1272	5.115	6.86e-09	-	-
		PROKKA_05019	dinB_4 DNA polymerase IV	KY798506_D2	umuC	1272	49365	48094	1272	1	1272	-	-	5.343	9.96e-09
		PROKKA_05032	holE_2 DNA polymerase III subunit theta	KY798506_D2	CDS	261	58559	58819	261	1	261	1.786	0.00061	1.938	0.000417
	Stability	PROKKA_05022	parM_2 Plasmid segregation protein ParM	KY798506_D2	stbA	972	51939	52910	972	1	972	3.211	0.000193	6.681	4.63e-07
		PROKKA_05141	parM_3 Plasmid segregation protein ParM	KY798507_UK	stbA	972	56410	57381	972	4	975	7.553	1.08e-05	-	-
		PROKKA_05142	PROKKA_05142 Plasmid stability protein	KY798507_UK	stbB	672	57384	58055	612	1	612	6.385	1.1e-07	-	-
		PROKKA_05023	PROKKA_05023 Plasmid stability protein	KY798506_D2	stbB	672	52913	53584	612	1	612	-	-	5.969	1.77e-05
	Transmission	PROKKA_05204	traD_2 Coupling protein TraD	KY798507_UK	traD	2313	104595	106907	2313	1	2313	1.783	0.0266	2.023	0.014
		PROKKA_05085	traD_1 Coupling protein TraD	KY798506_D2	traD	2313	100127	102439	2313	1	2313	-	-	3.024	0.0332
	Unknown	PROKKA_05024	PROKKA_05024 hypothetical protein	KY798506_D2	CDS	231	53646	53876	231	28	258	2.453	0.00957	4.188	0.000185
		PROKKA_05143	PROKKA_05143 hypothetical protein	KY798507_UK	CDS	231	58116	58346	231	1	231	4.81	2.55e-05	2.244	0.0128
		PROKKA_05028	PROKKA_05028 hypothetical protein	KY798506_D2	CDS	768	55718	56485	768	1	768	-	-	2.306	0.0473
