# Supplementary material for: Clinically Relevant Plasmid-Host Interactions Indicate that Transcriptional and Not Genomic Modifications Ameliorate Fitness Costs of Klebsiella pneumoniae Carbapenemase-Carrying Plasmids
Source: mBio. 2018 Apr 24;9(2):e02303-17. doi: 10.1128/mBio.02303-17 (PMC5915730; doi:10.1128/mBio.02303-17)
Supplement: TABLE S6 [file mbo002183847st6.xlsx]

## Sheet: Sheet1
Table S6. Genes which are expressed and are unique to pKpQIL-UK or pKpQIL-D2.
Genes unique to pKpQIL-UK	Gene category	PROKKA name	PROKKA description	New sequence accession	Annotated common name in KY798507_UK	Length of alignment	Start in KY798507_UK	Stop in KY798507_UK	Length of alignment in CDS	Start in KY798507_UK CDS	Stop in KY798507_UK CDS	log Fold Change (pKpQIL-UK)	Adjusted p-value (pKpQIL-UK)
	Plasmid partitioning	PROKKA_05137	parA_2 Plasmid partition protein A	KY798507_UK	parA	1206	52857	51652	1206	148	1353	7.503	1.97e-17
		PROKKA_05136	virB_2 Virulence regulon transcriptional activator VirB	KY798507_UK	parB	975	51655	50681	504	1	504	7.189	1.56e-13
	Replication	PROKKA_05138	repA Replication protein RepA	KY798507_UK	repA	897	54075	53179	897	1	897	5.907	3.91e-10
	Restriction modification system	PROKKA_05131	hsdR_2 Type-1 restriction enzyme R protein	KY798507_UK	CDS	3258	46079	42822	3258	1	3258	10.25	2.56e-07
		PROKKA_05132	PROKKA_05132 EcoKI restriction-modification system protein HsdS	KY798507_UK	CDS	1317	47396	46080	1317	1	1317	9.615	1.05e-06
		PROKKA_05133	hsdM_2 Type I restriction enzyme EcoKI M protein	KY798507_UK	CDS	2028	49420	47393	2028	1	2028	9.966	3.91e-08
	Transposon	PROKKA_05130	PROKKA_05130 Transposase	KY798507_UK	CDS	1269	42817	41549	1269	1	1269	7.417	1.8e-06
	Unknown	PROKKA_05125	PROKKA_05125 hypothetical protein	KY798507_UK	CDS	309	37532	37840	309	1	309	4.775	6.19e-10
		PROKKA_05126	PROKKA_05126 hypothetical protein	KY798507_UK	CDS	330	37868	38197	330	1	330	4.756	7.16e-09
		PROKKA_05127	PROKKA_05127 hypothetical protein	KY798507_UK	CDS	357	38265	38621	357	43	399	5.162	1.57e-13
		PROKKA_05128	PROKKA_05128 hypothetical protein	KY798507_UK	CDS	333	38628	38960	333	1	333	4.749	6.86e-08
		PROKKA_05134	PROKKA_05134 hypothetical protein	KY798507_UK	CDS	174	49970	49797	174	1	174	4.304	1.73e-08
		PROKKA_05135	PROKKA_05135 hypothetical protein	KY798507_UK	CDS	333	50304	49972	321	321	1	5.617	5.36e-14
Genes unique to pKpQIL-D2	Gene category	PROKKA name	PROKKA description	New sequence accession	Annotated common name in KY798506_D2	Length of alignment	Start in KY798506_D2	Stop in KY798506_D2	Length of alignment in CDS	Start in KY798506_D2 CDS	Stop in KY798506_D2 CDS	log Fold Change (pKpQIL-D2)	Adjusted p-value (pKpQIL-D2)
	DNA Modification	PROKKA_05021	ltrA_2 Group II intron-encoded protein LtrA	KY798506_D2	CDS	1410	50281	51690	1410	76	1485	5.99	1.93e-06
	Plasmid Partitioning	PROKKA_05017	parA_1 Plasmid partition protein A	KY798506_D2	parA'	1206	45833	47038	1206	1	1206	6.829	3.01e-09
		PROKKA_05018	virB_1 Virulence regulon transcriptional activator VirB	KY798506_D2	parB	975	47038	48012	975	1	975	6.568	1.87e-10
	Replication	PROKKA_05015	repE Replication initiation protein	KY798506_D2	repB	723	43997	44719	723	1	723	5.593	1.31e-12
	Transposon	PROKKA_05013	PROKKA_05013 Transposase DDE domain protein	KY798506_D2	CDS	744	41211	41954	675	1	675	3.427	0.00329
		PROKKA_05014	PROKKA_05014 Transposase IS116/IS110/IS902 family protein	KY798506_D2	CDS	1026	43297	42272	1026	1	1026	7.571	1.58e-14
	Unknown	PROKKA_05005	PROKKA_05005 hypothetical protein	KY798506_D2	CDS	330	34625	34954	330	1	330	3.886	2.33e-10
		PROKKA_05006	PROKKA_05006 hypothetical protein	KY798506_D2	CDS	891	34926	35816	813	1	813	5.463	6.16e-12
		PROKKA_05008	PROKKA_05008 hypothetical protein	KY798506_D2	CDS	390	37339	37728	390	322	711	3.107	1.18e-06
		PROKKA_05009	PROKKA_05009 hypothetical protein	KY798506_D2	CDS	444	37806	38249	444	7	450	4.043	5.16e-09
		PROKKA_05010	PROKKA_05010 hypothetical protein	KY798506_D2	CDS	819	38392	39210	819	1	819	4.92	1.22e-07
		PROKKA_05011	PROKKA_05011 hypothetical protein	KY798506_D2	CDS	954	39291	40244	954	1	954	4.343	3.69e-06
		PROKKA_05012	PROKKA_05012 hypothetical protein	KY798506_D2	CDS	237	40572	40336	237	1	237	8.473	1.02e-07
		PROKKA_05016	PROKKA_05016 hypothetical protein	KY798506_D2	CDS	603	45418	44816	555	1	555	1.813	1.06e-05
